# Supplementary material for: Y and mitochondrial chromosomes in the heterogeneous stock rat population
Source: G3 (Bethesda). 2024 Sep 9;14(11):jkae213. doi: 10.1093/g3journal/jkae213 (PMC11540319; doi:10.1093/g3journal/jkae213)
Supplement: jkae213_Supplementary_Data [file jkae213_supplementary_data.zip]

Archive with 4 entries (4 files):
- File_S1_G3-2024-404832.pdf
- File_S2_G3-2024-404832.csv
- Reagent_table.xlsx
- Supplemental_Figures_and_Tables_G3-2024-404832.pdf
