# Supplementary material for: Y and mitochondrial chromosomes in the heterogeneous stock rat population
Source: G3 (Bethesda). 2024 Sep 9;14(11):jkae213. doi: 10.1093/g3journal/jkae213 (PMC11540319; doi:10.1093/g3journal/jkae213)
Supplement: jkae213_Supplementary_Data [file jkae213_supplementary_data.zip › File_S2_G3-2024-404832.csv]

File	Link
Readme	https://library.ucsd.edu/dc/object/bb6258219k/_1_1.txt/download
Sample metadata	https://library.ucsd.edu/dc/object/bb6258219k/_2_1.csv/download
Raw genotypes	https://library.ucsd.edu/dc/object/bb6258219k/_3_1.zip/download
Genetic relationship matrix	https://library.ucsd.edu/dc/object/bb6258219k/_4_1.zip/download
GWAS phenotypes	https://library.ucsd.edu/dc/object/bb6258219k/_5_1.zip/download
Gene expression	https://library.ucsd.edu/dc/object/bb6258219k/_6_1.zip/download
Sequencing depths	https://library.ucsd.edu/dc/object/bb6258219k/_7_1.zip/download
Association test results	https://library.ucsd.edu/dc/object/bb6258219k/_8_1.zip/download
